# Supplementary material for: A Microfluidic Approach for Profiling Total Nitrogen Content in Age-Specific Nutritional Formulas Using Microchip Gel Electrophoresis
Source: Int J Mol Sci. 2025 Aug 25;26(17):8233. doi: 10.3390/ijms26178233 (PMC12427775; doi:10.3390/ijms26178233)
Supplement: Supplementary file 1 [file ijms-26-08233-s001.zip]

Archive with 1 entries (1 files):
- ijms-3786643-supplementary.pdf
